# Supplementary material for: Cell Cycle Arrest and Apoptosis-Inducing Ability of Benzimidazole Derivatives: Design, Synthesis, Docking, and Biological Evaluation
Source: Molecules. 2022 Oct 14;27(20):6899. doi: 10.3390/molecules27206899 (PMC9607330; doi:10.3390/molecules27206899)
Supplement: Supplementary file 1 [file molecules-27-06899-s001.zip]

Archive with 1 entries (1 files):
- molecules-1943750-supplementary.pdf
